# Supplementary material for: Microfluidic Generated EGF-Gradients Induce Chemokinesis of Transplantable Retinal Progenitor Cells via the JAK/STAT and PI3Kinase Signaling Pathways
Source: PLoS One. 2013 Dec 23;8(12):e83906. doi: 10.1371/journal.pone.0083906 (PMC3871684; doi:10.1371/journal.pone.0083906)
Supplement: Movie S1 — Time-lapse microscopy of RPC migratory response to EGF in a microfluidic channel. Live-cell images were obtained at hourly intervals over 24hrs. GFP+-RPC fluorescence was detected using a CCD camera coupled to a Nikon Ti microscope with Elements software. Visualized RPC migratory trajectories were then quantified for accumulated distance and center of mass motility. (ZIP) [file pone.0083906.s001.zip]

Archive with 3 entries (2 files):
- Movie.Redenti.8.20.13.mov
- __MACOSX/
- __MACOSX/._Movie.Redenti.8.20.13.mov
